# Supplementary material for: Survival in Elderly Ovarian Cancer Remains Challenging in the Nordic Countries
Source: Cancers (Basel). 2024 Jun 11;16(12):2198. doi: 10.3390/cancers16122198 (PMC11201377; doi:10.3390/cancers16122198)
Supplement: Supplementary file 1 [file cancers-16-02198-s001.zip]

Archive with 1 entries (1 files):
- cancers-3019747-supplementary.pdf
